# Supplementary material for: Percutaneous retrieval of right intracardiac mass with Inari Flow-Triever System
Source: Eur Heart J Case Rep. 2024 Jul 30;8(7):ytae315. doi: 10.1093/ehjcr/ytae315 (PMC11288366; doi:10.1093/ehjcr/ytae315)
Supplement: ytae315_Supplementary_Data [file ytae315_supplementary_data.zip]

Archive with 3 entries (3 files):
- Clip 2.mp4
- clip suppl mat - rev_0.mp4
- Suppl data rev.docx
